# Supplementary material for: Bacteriostatic Effects of Yujin Powder and Its Components on Clinical Isolation of Multidrug-Resistant Avian Pathogenic Escherichia coli
Source: Vet Sci. 2023 May 4;10(5):328. doi: 10.3390/vetsci10050328 (PMC10223929; doi:10.3390/vetsci10050328)
Supplement: Supplementary file 1 [file vetsci-10-00328-s001.zip]

Archive with 1 entries (1 files):
- vetsci-2303253-supplementary.pdf
